# Supplementary material for: Chronic Obstructive Pulmonary Disease Mortality and Hospitalization during the COVID-19 Pandemic Compared with before the Pandemic: A Systematic Review and Meta-Analysis
Source: J Pers Med. 2024 Mar 10;14(3):296. doi: 10.3390/jpm14030296 (PMC10970825; doi:10.3390/jpm14030296)
Supplement: Supplementary file 1 [file jpm-14-00296-s001.zip]

Archive with 2 entries (2 files):
- jpm-2905993-supplementary.pdf
- supplemental_materials.docx
